# Supplementary material for: Lepidiline-Derived Imidazole-2(3H)-Thiones: (3+2)-Cycloadditions vs. Nucleophilic Additions in Reactions with Fluorinated Nitrile Imines
Source: Molecules. 2025 Sep 23;30(19):3851. doi: 10.3390/molecules30193851 (PMC12526023; doi:10.3390/molecules30193851)
Supplement: Supplementary file 1 [file molecules-30-03851-s001.zip]

Archive with 1 entries (1 files):
- molecules-3840165-supplementary.pdf
